# Supplementary material for: A panoptic segmentation dataset and deep-learning approach for explainable scoring of tumor-infiltrating lymphocytes
Source: NPJ Breast Cancer. 2024 Jun 28;10:52. doi: 10.1038/s41523-024-00663-1 (PMC11213912; doi:10.1038/s41523-024-00663-1)
Supplement: Supplementary file 2 — Supplementary Data 1 [file 41523_2024_663_MOESM2_ESM.xlsx]

## Sheet: sheet1
		VGGFCN8 - segmentation metrics (40x)												MuTILs - region segmentation metrics (10x)
MuTILs fold/epoch	slide	TUMOR-segm_intersect	TUMOR-segm_sums	TUMOR-DICE	STROMA-segm_intersect	STROMA-segm_sums	STROMA-DICE	TILS-segm_intersect	TILS-segm_sums	TILS-DICE	NECROSIS-segm_intersect	NECROSIS-segm_sums	NECROSIS-DICE	TUMOR-segm_intersect	TUMOR-segm_sums	TUMOR-DICE	STROMA-segm_intersect	STROMA-segm_sums	STROMA-DICE	TILS-segm_intersect	TILS-segm_sums	TILS-DICE	NECROSIS-segm_intersect	NECROSIS-segm_sums	NECROSIS-DICE
1 / 218	TCGA-OL-A5D6-DX1	3507506	8440129	0.83115	2719856	6636129	0.819712	1	2	1	413018	1183682	0.697853	107026	241235	0.887317	76044	186239	0.816628	0	81	0	18226	52386	0.695835
1 / 218	TCGA-OL-A5D7-DX1	15235287	33122532	0.919935	1658806	6307671	0.525965	976536	4365945	0.447342	637825	1975344	0.645786	567945	1294062	0.877771	102253	351797	0.581318	28937	156486	0.369835	26226	100179	0.523583
1 / 218	TCGA-OL-A5RW-DX1	304316	767100	0.793419	386312	1014976	0.761224	1	75431	2.65143e-05	238933	674475	0.708501	8558	27367	0.625425	17084	53124	0.643174	0	804	0	16558	42009	0.788307
1 / 218	TCGA-OL-A66I-DX1	2915318	11159157	0.522498	4731220	12969195	0.729609	711902	4663801	0.305288	1	133855	1.49415e-05	43560	112570	0.773918	163976	358171	0.91563	56584	146862	0.770574	0	3832	0
1 / 218	TCGA-OL-A66P-DX1	13422298	46768860	0.573984	9702379	29410157	0.659798	59656	12915105	0.00923817	1	303192	6.59648e-06	138007	460361	0.59956	415561	1033339	0.804307	132199	426623	0.619746	0	44423	0
1 / 218	TCGA-OL-A6VO-DX1	6603606	17206768	0.767559	1406036	6711321	0.419004	437597	2028297	0.431492	1	17748	0.000112689	85498	204076	0.837904	25669	86678	0.592284	3933	11634	0.676122	0	205	0
2 / 226	TCGA-S3-AA15-DX1	1897008	4428392	0.856748	2332836	5610779	0.831555	387517	1073269	0.722125	1	2	1	26554	60254	0.881402	67467	147736	0.913345	15686	44711	0.701662	0	1709	0
2 / 226	TCGA-S3-AA10-DX1	3174943	7251837	0.875624	1705613	4868741	0.700638	489663	1310228	0.747447	420799	1606747	0.52379	127318	315672	0.806647	82675	244958	0.675014	20542	67098	0.612298	13268	57273	0.463325
3 / 211	TCGA-E2-A14N-DX1	14771565	33348708	0.885885	1986747	8293850	0.479089	2375079	5555852	0.854983	2900099	7625629	0.760619	572295	1281413	0.893225	182502	513992	0.710136	85382	206252	0.827939	68713	206866	0.664324
3 / 211	TCGA-E2-A14R-DX1	3579690	8096108	0.884299	734921	2767091	0.531187	933228	2942305	0.634352	1	2	1	130486	299782	0.870539	77292	195631	0.790182	32915	104416	0.630459	0	650	0
3 / 211	TCGA-E2-A14X-DX1	11839077	24631719	0.961287	7552288	17399055	0.868126	3643187	8484359	0.858801	1670873	3551903	0.940833	450695	946763	0.952076	390469	863278	0.904619	146459	349044	0.839201	60643	147506	0.822245
3 / 211	TCGA-E2-A150-DX1	8172043	17917275	0.912197	5036911	12981228	0.77603	1946478	5599271	0.695261	338896	1004798	0.674555	279070	621895	0.897483	187980	475408	0.790815	26622	105354	0.505382	5912	48021	0.246226
3 / 211	TCGA-E2-A158-DX1	1714294	4616710	0.742647	4971905	11689177	0.850685	354046	1031833	0.686247	1	2	1	61657	160352	0.769021	150036	370998	0.808824	8444	27215	0.62054	30	4174	0.0143747
3 / 211	TCGA-E2-A159-DX1	14617981	31105236	0.939905	8047643	21454439	0.750208	4077920	11536977	0.70693	1214489	2968932	0.818132	426432	992679	0.859154	410718	1007235	0.815536	114447	371212	0.616613	16552	110755	0.298894
3 / 211	TCGA-E2-A1AZ-DX1	5075514	11241738	0.902977	4366514	10008677	0.872546	981546	2227016	0.88149	1	71282	2.80576e-05	69323	167649	0.827002	113997	247646	0.920645	28047	66713	0.840826	0	12060	0
3 / 211	TCGA-E2-A1B6-DX1	8817025	18948207	0.930645	3479078	8728804	0.797149	2824846	6408242	0.881629	1243763	2849955	0.87283	283012	648671	0.87259	196810	519321	0.757951	67624	196348	0.688818	32560	100019	0.651076
3 / 211	TCGA-E2-A1L7-DX1	5460349	12366661	0.883076	14024510	30699629	0.91366	1770519	5061335	0.699625	1	25032	7.98977e-05	196836	488000	0.806705	582566	1306965	0.891479	60339	207805	0.580727	0	11785	0
3 / 211	TCGA-E2-A1LH-DX1	3400879	7556990	0.900062	2696534	7008964	0.769453	2765242	6563135	0.842659	1	9175	0.000217984	130175	295342	0.88152	226976	514741	0.881904	94306	253185	0.744957	0	20402	0
3 / 211	TCGA-E2-A1LI-DX1	9666409	23555411	0.820738	7801542	22918581	0.680805	3649633	10861368	0.672039	3389432	8970145	0.755714	469676	1090539	0.861365	510980	1211129	0.843808	119914	394109	0.608532	121516	362736	0.669997
3 / 211	TCGA-E2-A1LK-DX1	9223135	20370052	0.905558	5793636	13874463	0.835151	509841	1231395	0.828071	110937	464814	0.477339	345787	757828	0.912574	192498	453084	0.849723	18810	48640	0.773438	6499	34637	0.375263
3 / 211	TCGA-E2-A1LS-DX1	3901645	8655869	0.901503	3530019	8222533	0.858621	388940	1028773	0.756124	1	47522	4.20858e-05	88750	206287	0.860452	66318	188223	0.704675	8975	29796	0.60243	0	5144	0
3 / 211	TCGA-E2-A573-DX1	2037549	4709711	0.865254	3019131	7449388	0.810572	1491020	3756477	0.79384	1	19721	0.000101415	58789	142279	0.82639	136482	303204	0.900265	35022	100341	0.69806	0	2531	0
3 / 211	TCGA-E2-A574-DX1	5912916	13136691	0.900214	1901893	5093449	0.7468	551852	1329362	0.830251	29501	123575	0.477459	245655	533540	0.920849	83356	219812	0.75843	13648	39419	0.692458	1011	7016	0.288198
5 / 199	TCGA-EW-A1OV-DX1	7816388	16518483	0.946381	19797935	44070113	0.898474	9557235	21600742	0.884899	1	3580	0.000558659	297421	642572	0.92572	1162431	2462638	0.944053	346089	810010	0.85453	0	15600	0
5 / 199	TCGA-EW-A1OW-DX1	13660497	29314095	0.932009	19095753	41582363	0.918454	2110329	6405761	0.658885	554634	2645447	0.419312	544130	1169442	0.930581	780798	1685240	0.926631	71341	231872	0.615348	14141	79087	0.357606
5 / 199	TCGA-EW-A1P1-DX1	5531024	13045998	0.847927	12065235	28373544	0.850457	1154032	3910615	0.590205	728964	1740115	0.837834	169580	428522	0.791465	418625	953720	0.877878	38580	141005	0.547215	21912	67866	0.645743
5 / 199	TCGA-EW-A1P7-DX1	4942356	10886841	0.90795	6515965	14766843	0.882513	3027521	7661549	0.790316	1	495056	4.03995e-06	112108	253996	0.882754	319359	675153	0.946034	70837	182965	0.774323	10670	28950	0.737133
5 / 199	TCGA-EW-A1P8-DX1	4984628	11111125	0.897232	1162911	4317136	0.538742	726147	1983970	0.732014	662950	2353985	0.563258	169118	384650	0.879334	79325	223400	0.710161	22232	70072	0.634547	7094	40251	0.352488
5 / 199	TCGA-EW-A1PB-DX1	3725377	9013615	0.826611	4619894	12475985	0.740606	4349097	10826045	0.803451	1	6231	0.000320976	57577	174768	0.658896	353463	786260	0.8991	153629	399525	0.769058	0	15923	0
5 / 199	TCGA-EW-A1PH-DX1	8033365	18667915	0.86066	6429499	16435787	0.782378	1360021	3811757	0.713593	203653	793903	0.513043	306929	727334	0.843984	326921	788078	0.829667	46226	142736	0.647713	12543	45585	0.550313
5 / 199	TCGA-EW-A3U0-DX1	1096650	3548444	0.618102	2183332	5976729	0.730611	1	889	0.00224972	230958	982128	0.470322	13441	59713	0.450187	41453	124620	0.66527	0	2872	0	6539	25834	0.506232
5 / 199	TCGA-EW-A6SB-DX1	7569665	18803949	0.805114	3209642	9646019	0.665485	3541725	10043163	0.705301	1	8084	0.000247402	275541	770058	0.715637	208917	658935	0.634105	73985	308897	0.479027	4	32023	0.00024982
5 / 199	TCGA-GI-A2C9-DX1	542112	1516316	0.715038	5215017	11355227	0.918523	194	129297	0.00300084	1	90257	2.21589e-05	5807	26690	0.435144	91526	225405	0.812103	11	7876	0.0027933	93	21403	0.00869037
	DICE - OVERALL	166092133	372683867	0.89133	155238455	377589074	0.822261	54089679	139991488	0.772757	13279161	36851273	0.720689	5760290	13270764	0.868117	7291798	16974116	0.859167	1683884	4797679	0.701958	386432	1446824	0.53418
	DICE - MEAN			0.867731			0.778653			0.700249			0.423315			0.820986			0.82296			0.623797			0.287562
	DICE - STDEV			0.078793			0.121996			0.226098			0.386027			0.132028			0.0893894			0.214352			0.293586
